# Supplementary material for: A “love match” score to compare root exudate attraction and feeding of the plant growth-promoting rhizobacteria Bacillus subtilis, Pseudomonas fluorescens, and Azospirillum brasilense
Source: Front Microbiol. 2024 Sep 23;15:1473099. doi: 10.3389/fmicb.2024.1473099 (PMC11456545; doi:10.3389/fmicb.2024.1473099)
Supplement: SUPPLEMENTARY TABLE 1 — Carbon and nitrogen concentrations and C/N ratios of all root exudate samples. [file Table_1.XLSX]

## Sheet: Feuil1
Plant	Campaign date	Root Exudate Sample (Campaign - Replicate)	Dry root weight (g)	Root exudates Carbon Concentration (mg/L)	Total Carbon in exudate sample (µg)	µg of Carbon exuded / g of root	Root exudates Nitrogen Concentration (mg/L)	Total Nitrogen in exudate sample (µg)	µg of Nitrogen exuded / g of root	C/N ratio
Rapeseed	2021-02-19	I-1	nd	270	540	nd	40	80	nd	6.75
		I-2	nd	220	440	nd	40	80	nd	5.5
		I-3	nd	435	870	nd	63	126	nd	6.90476
		I-4	nd	300	600	nd	50	100	nd	6
	2021-02-23	II-1	1.95	840	2100	1076.92	120	300	153.846	7
		II-2	2.16	910	2275	1053.24	130	325	150.463	7
		II-3	2.37	1150	2875	1213.08	170	425	179.325	6.76471
		II-4	2.49	320	800	321.285	60	150	60.241	5.33333
	2021-11-26	III-1	7.1	679	2716	382.535	77	308	43.3803	8.81818
		III-2	6.85	571	2284	333.431	65	260	37.9562	8.78462
		III-3	5.84	380	1520	260.274	41	164	28.0822	9.26829
		III-4	6.71	434	1736	258.718	57	228	33.9791	7.61404
	2022-03-10	IV-1	3.18	721	2884	906.918	108	432	135.849	6.67593
		IV-2	2.16	880	3520	1629.63	153	612	283.333	5.75163
		IV-3	2.88	691	2764	959.722	119	476	165.278	5.80672
		IV-4	3.28	635	2540	774.39	105	420	128.049	6.04762
Pea	2021-04-01	I-1	0.76	60	210	276.316	20	70	92.1053	3
		I-2	0.4625	58	203	438.919	17	59.5	128.649	3.41176
		I-3	0.5025	30	105	208.955	10	35	69.6517	3
		I-4	0.915	60	210	229.508	20	70	76.5027	3
	2021-06-08	II-1	0.25	61	213.5	854	15	52.5	210	4.06667
		II-2	0.27	60	210	777.778	20	70	259.259	3
		II-3	0.35	50	175	500	10	35	100	5
		II-4	0.35	60	210	600	10	35	100	6
	2021-06-22	III-1	0.6025	112	392	650.622	25	87.5	145.228	4.48
		III-2	0.46	85	297.5	646.739	21	73.5	159.783	4.04762
		III-3	0.56	51	178.5	318.75	11	38.5	68.75	4.63636
		III-4	0.6975	51	178.5	255.914	22	77	110.394	2.31818
	2022-06-08	V-1	0.2125	33	115.5	543.529	15	52.5	247.059	2.2
		V-3	0.4175	42	147	352.096	40	140	335.329	1.05
		V-4	0.535	29	101.5	189.72	15	52.5	98.1308	1.93333
	2022-06-22	VI-1	0.4675	49	171.5	366.845	13	45.5	97.3262	3.76923
		VI-2	0.51	98	343	672.549	32	112	219.608	3.0625
		VI-3	0.4125	36	126	305.455	11	38.5	93.3333	3.27273
		VI-4	0.68	37	129.5	190.441	9	31.5	46.3235	4.11111
		VI-5	0.6925	31	108.5	156.679	11	38.5	55.5957	2.81818
		VI-6	0.355	23	80.5	226.761	7	24.5	69.0141	3.28571
	2022-07-01	VII-1	0.3925	30	105	267.516	9	31.5	80.2548	3.33333
		VII-2	0.2425	33	115.5	476.289	9	31.5	129.897	3.66667
		VII-3	0.4725	33	115.5	244.444	14	49	103.704	2.35714
		VII-4	0.37	30	105	283.784	13	45.5	122.973	2.30769
		VII-5	0.45	32	112	248.889	12	42	93.3333	2.66667
		VII-6	0.32	27	94.5	295.312	8	28	87.5	3.375
Ryegrass	2021-03-25	I-1	nd	320	480	nd	20	30	nd	16
		I-2	3.16	460	690	218.354	30	45	14.2405	15.3333
		I-3	2.42	380	570	235.537	20	30	12.3967	19
		I-4	2.63	310	465	176.806	30	45	17.1103	10.3333
	2021-11-09	II-1	14.75	292	1168	79.1864	25	100	6.77966	11.68
		II-2	12.32	339	1356	110.065	31	124	10.0649	10.9355
		II-3	6.03	361	1444	239.469	32	128	21.2272	11.2812
		II-4	16.71	308	1232	73.7283	33	132	7.89946	9.33333
	2022-04-05	III-1	6.3	363	1815	288.095	24	120	19.0476	15.125
		III-2	6.96	137	685	98.4195	22	110	15.8046	6.22727
		III-3	8.39	539	2695	321.216	29	145	17.2825	18.5862
		III-4	7.54	365	1825	242.042	25	125	16.5782	14.6
	2022-04-05	IV-1	8.7	585	2925	336.207	27	135	15.5172	21.6667
		IV-2	6.44	304	1520	236.025	37	185	28.7267	8.21622
		IV-3	7.04	373	1865	264.915	26	130	18.4659	14.3462
		IV-4	6.25	482	2410	385.6	39	195	31.2	12.359
